# Supplementary material for: Bioorganometallic tagging of N-acetylhistamine with an Fe(CO)3 unit: synthesis, X-ray structure, and protonation behavior
Source: Turk J Chem. 2025 Oct 28;49(6):821–30. doi: 10.55730/1300-0527.3773 (PMC12779023; doi:10.55730/1300-0527.3773)
Supplement: Supplementary file 1 [file tjc-49-06-821-supp.cif]

####################################################################### 
# 
# This file contains crystal structure data downloaded from the 
# Cambridge Structural Database (CSD) hosted by the Cambridge 
# Crystallographic Data Centre (CCDC).
# 
# Full information about CCDC data access policies and citation 
# guidelines are available at http://www.ccdc.cam.ac.uk/access/V1 
# 
# Audit and citation data items may have been added by the CCDC. 
# Please retain this information to preserve the provenance of 
# this file and to allow appropriate attribution of the data. 
# 
#######################################################################

data_global

#
#-------------------------------------------------------------------------
#2    Person making the deposition
#
_publ_contact_author             'Farrugia, Louis J.'
_publ_contact_author_email       louis@chem.gla.ac.uk

#-------------------------------------------------------------------------
#3    Publication details
#
#     Provide these details if the structure has been published,
#     accepted or submitted for publication
#
#     The CCDC journal deposition number, eg. 182/357,
#     should be included only if it has been assigned by the journal
#
loop_
_publ_author_name

'Farrugia, Louis J.'

_journal_name_full               'private communication'
_journal_volume                  ?
_journal_page_first              ?
_journal_page_last               ?
_journal_year                    ?
_ccdc_journal_depnumber          ?
#
#-------------------------------------------------------------------------
#4    Chemical and physical data
#
#     Note that the units for melting point are Kelvin
#     The compound_id is the identifier for the compound in the published
#       paper, eg. 4a, II, etc.
#     Provide a brief description of any significant biological activity,
#       eg. antimalarial activity
#     If the compound exhibits polymorphism provide brief details,
#       eg. monoclinic form, low-temperature phase, etc.
#     For chemdiag  leave blank - no longer necessary

_ccdc_compound_id                ?
_ccdc_biological_activity        ?
_ccdc_polymorph                  ?

_ccdc_chemdiag_type              ?
_ccdc_chemdiag_records           
;
?
;
#
#-------------------------------------------------------------------------
#5    Other data relating to the structure determination and refinement
#
#     Record the radiation type if not X-rays, eg. neutron
#     Record the temperature of the data collection (Kelvin)
#       if not room-temperature
#     Record R_squared if this is the only reliability factor given by
#       your refinement program
#     Describe briefly any disorder, eg. t-Butyl C31-33 disordered over
#       two sites with occupancies 0.6 and 0.4
#     Under ccdc_comments record any other important information

_ccdc_temp_data_collection       ?
_ccdc_ls_R_squared               ?
_ccdc_disorder                   ?
_ccdc_comments                   
;
?
;
#-------------------------------------------------------------------------
#6    Include your "standard" CIF file here
#     It should contain the following data items:
#       unit cell parameters and volume, z value, space group symbol,
#       R-factor(s), atomic coordinates with standard deviations,
#       occupancy factors, bond lengths and bond angles
#     Other data items may be present but will not necessarily be
#       included in the Cambridge Structural Database
#
#     Do NOT include structure factors
#
#
#-------------------------------------------------------------------------
#SUBMISSION INFORMATION
#
#     For a journal send the form to the address specified by the journal
#
#     For a private communication to the CCDC send the form to the address
#       deposit@ccdc.cam.ac.uk
#
#     For up-to-date information on deposition procedures, check the website
#       http://www.ccdc.cam.ac.uk/

data_scan_0m_p1
_database_code_depnum_ccdc_archive 'CCDC 2421142'
loop_
_audit_author_name
_audit_author_address
'Salah Merniz'
;University of batna
Algeria
;
_audit_update_record             
;
2025-02-01 deposited with the CCDC.	2025-02-03 downloaded from the CCDC.
;

_audit_creation_date             2025-02-01T12:11:54-00:00
_audit_creation_method           'WinGX routine CIF_UPDATE'

#----------------------------------------------------------------------------#
#                   CHEMICAL INFORMATION                                     #
#----------------------------------------------------------------------------#

_chemical_name_systematic        
;
 ?
;
_chemical_formula_sum            'C16 H17 Fe N3 O4'
_chemical_formula_weight         371.18

#----------------------------------------------------------------------------#
#                   UNIT CELL INFORMATION                                    #
#----------------------------------------------------------------------------#

loop_
_symmetry_equiv_pos_as_xyz
'x, y, z'
'-x, -y, -z'

_cell_length_a                   7(5)
_cell_length_b                   11(5)
_cell_length_c                   12(5)
_cell_angle_alpha                104(5)
_cell_angle_beta                 107(5)
_cell_angle_gamma                100(5)
_cell_volume                     9E2(8)
_cell_formula_units_Z            2
_cell_measurement_temperature    293(2)

#----------------------------------------------------------------------------#
#                   CRYSTAL INFORMATION                                      #
#----------------------------------------------------------------------------#

_exptl_crystal_size_max          0.1
_exptl_crystal_size_mid          0.1
_exptl_crystal_size_min          0.1
_exptl_crystal_density_diffrn    1.431
_exptl_crystal_density_method    'not measured'
_exptl_crystal_F_000             384
_exptl_special_details           
;
 ?
;

#----------------------------------------------------------------------------#
#                   ABSORPTION CORRECTION                                    #
#----------------------------------------------------------------------------#

_exptl_absorpt_coefficient_mu    0.899
_exptl_absorpt_correction_type   none

#----------------------------------------------------------------------------#
#                   DATA COLLECTION                                          #
#----------------------------------------------------------------------------#

_diffrn_ambient_temperature      293(2)
_diffrn_radiation_wavelength     0.71073
_diffrn_radiation_type           MoK\a
_diffrn_radiation_monochromator  graphite
_diffrn_reflns_av_R_equivalents  0.0463
_diffrn_reflns_av_unetI/netI     0.0378
_diffrn_reflns_number            18722
_diffrn_reflns_limit_h_min       -8
_diffrn_reflns_limit_h_max       8
_diffrn_reflns_limit_k_min       -12
_diffrn_reflns_limit_k_max       12
_diffrn_reflns_limit_l_min       -14
_diffrn_reflns_limit_l_max       14
_diffrn_reflns_theta_min         1.81
_diffrn_reflns_theta_max         24.83
_diffrn_reflns_theta_full        24.83
_diffrn_measured_fraction_theta_full 0.979
_diffrn_measured_fraction_theta_max 0.979
_reflns_number_total             2913
_reflns_number_gt                2293
_reflns_threshold_expression     >2sigma(I)

#----------------------------------------------------------------------------#
#                   COMPUTER PROGRAMS USED                                   #
#----------------------------------------------------------------------------#

_computing_structure_refinement  'SHELXL-97 (Sheldrick, 1997)'

#----------------------------------------------------------------------------#
#                   REFINEMENT INFORMATION                                   #
#----------------------------------------------------------------------------#

_refine_special_details          
;
 Refinement of F^2^ against ALL reflections.  The weighted R-factor wR and
 goodness of fit S are based on F^2^, conventional R-factors R are based
 on F, with F set to zero for negative F^2^. The threshold expression of
 F^2^ > 2sigma(F^2^) is used only for calculating R-factors(gt) etc. and is
 not relevant to the choice of reflections for refinement.  R-factors based
 on F^2^ are statistically about twice as large as those based on F, and R-
 factors based on ALL data will be even larger.
;
_refine_ls_structure_factor_coef Fsqd
_refine_ls_matrix_type           full
_refine_ls_weighting_scheme      calc
_refine_ls_weighting_details     
'calc w=1/[\s^2^(Fo^2^)+(0.0623P)^2^+0.2035P] where P=(Fo^2^+2Fc^2^)/3'
_atom_sites_solution_primary     direct
_atom_sites_solution_secondary   difmap
_atom_sites_solution_hydrogens   geom
_refine_ls_hydrogen_treatment    mixed
_refine_ls_extinction_method     none
_refine_ls_number_reflns         2913
_refine_ls_number_parameters     217
_refine_ls_number_restraints     0
_refine_ls_R_factor_all          0.0553
_refine_ls_R_factor_gt           0.0388
_refine_ls_wR_factor_ref         0.1203
_refine_ls_wR_factor_gt          0.0956
_refine_ls_goodness_of_fit_ref   1.095
_refine_ls_restrained_S_all      1.095
_refine_ls_shift/su_max          0
_refine_ls_shift/su_mean         0
_refine_diff_density_max         0.309
_refine_diff_density_min         -0.317
_refine_diff_density_rms         0.066

#----------------------------------------------------------------------------#
#                   ATOMIC TYPES, COORDINATES AND THERMAL PARAMETERS         #
#----------------------------------------------------------------------------#

loop_
_atom_type_symbol
_atom_type_description
_atom_type_scat_dispersion_real
_atom_type_scat_dispersion_imag
_atom_type_scat_source
C C 0.0033 0.0016 'International Tables Vol C Tables 4.2.6.8 and 6.1.1.4'
H H 0 0 'International Tables Vol C Tables 4.2.6.8 and 6.1.1.4'
Fe Fe 0.3463 0.8444 'International Tables Vol C Tables 4.2.6.8 and 6.1.1.4'
N N 0.0061 0.0033 'International Tables Vol C Tables 4.2.6.8 and 6.1.1.4'
O O 0.0106 0.006 'International Tables Vol C Tables 4.2.6.8 and 6.1.1.4'

loop_
_atom_site_label
_atom_site_type_symbol
_atom_site_fract_x
_atom_site_fract_y
_atom_site_fract_z
_atom_site_U_iso_or_equiv
_atom_site_adp_type
_atom_site_occupancy
_atom_site_symmetry_multiplicity
_atom_site_calc_flag
_atom_site_refinement_flags
_atom_site_disorder_assembly
_atom_site_disorder_group
Fe1 Fe 0.61449(7) 0.70464(4) 0.84298(4) 0.0447(2) Uani 1 1 d . . .
N1 N 0.1107(4) 0.3664(2) 0.6365(2) 0.0409(6) Uani 1 1 d . . .
N2 N -0.1315(4) 0.1796(3) 0.5338(2) 0.0445(6) Uani 1 1 d . . .
N3 N -0.6035(4) 0.0520(3) 0.6776(2) 0.0461(7) Uani 1 1 d . . .
H3 H -0.686 -0.0149 0.6191 0.055 Uiso 1 1 calc R . .
C4 C 0.4209(5) 0.5119(3) 0.7945(3) 0.0423(7) Uani 1 1 d . . .
H4 H 0.4792 0.4428 0.8192 0.051 Uiso 1 1 calc R . .
C9 C -0.1878(5) 0.2590(3) 0.6172(3) 0.0425(7) Uani 1 1 d . . .
C8 C -0.0395(5) 0.3722(3) 0.6808(3) 0.0462(8) Uani 1 1 d . . .
H8 H -0.0394 0.4414 0.7433 0.055 Uiso 1 1 calc R . .
O4 O -0.5523(4) 0.2054(3) 0.8502(2) 0.0758(8) Uani 1 1 d . . .
C1 C 0.3439(5) 0.7234(3) 0.7397(3) 0.0510(8) Uani 1 1 d . . .
H1 H 0.3458 0.8096 0.7238 0.061 Uiso 1 1 calc R . .
C2 C 0.3463(5) 0.7214(3) 0.8533(3) 0.0557(9) Uani 1 1 d . . .
H2 H 0.3329 0.7979 0.9103 0.067 Uiso 1 1 calc R . .
C3 C 0.3867(5) 0.6080(3) 0.8827(3) 0.0499(8) Uani 1 1 d . . .
H3A H 0.4043 0.5999 0.9619 0.06 Uiso 1 1 calc R . .
C6 C 0.2414(5) 0.5984(3) 0.6351(3) 0.0509(8) Uani 1 1 d . . .
H6A H 0.2821 0.6086 0.5692 0.061 Uiso 1 1 calc R . .
H6B H 0.0992 0.5858 0.611 0.061 Uiso 1 1 calc R . .
C11 C 0.6949(5) 0.6737(4) 0.7210(3) 0.0630(10) Uani 1 1 d . . .
C12 C 0.7174(6) 0.8822(4) 0.9059(3) 0.0653(10) Uani 1 1 d . . .
C10 C 0.8035(6) 0.6706(4) 0.9522(4) 0.0671(10) Uani 1 1 d . . .
O3 O 0.7778(5) 0.9976(3) 0.9451(3) 0.0985(10) Uani 1 1 d . . .
O1 O 0.9234(5) 0.6465(4) 1.0198(3) 0.1116(12) Uani 1 1 d . . .
O2 O 0.7364(5) 0.6510(4) 0.6373(3) 0.1072(12) Uani 1 1 d . . .
C5 C 0.2920(4) 0.4745(3) 0.6659(2) 0.0397(7) Uani 1 1 d . . .
H5 H 0.3678 0.4401 0.6176 0.048 Uiso 1 1 calc R . .
C14 C -0.4052(5) 0.0995(3) 0.6778(3) 0.0487(8) Uani 1 1 d . . .
H14A H -0.3712 0.0258 0.6314 0.058 Uiso 1 1 calc R . .
H14B H -0.3121 0.1279 0.7585 0.058 Uiso 1 1 calc R . .
C7 C 0.0470(5) 0.2490(3) 0.5483(3) 0.0421(7) Uani 1 1 d . . .
H7 H 0.1209 0.2198 0.5025 0.051 Uiso 1 1 calc R . .
C15 C -0.6628(5) 0.1087(3) 0.7655(3) 0.0486(8) Uani 1 1 d . . .
C13 C -0.3850(5) 0.2152(3) 0.6278(3) 0.0501(8) Uani 1 1 d . . .
H13A H -0.4865 0.1891 0.5501 0.06 Uiso 1 1 calc R . .
H13B H -0.4086 0.2912 0.6784 0.06 Uiso 1 1 calc R . .
C16 C -0.8728(5) 0.0473(4) 0.7526(3) 0.0620(10) Uani 1 1 d . . .
H16A H -0.9341 -0.0263 0.6801 0.093 Uiso 1 1 calc R . .
H16B H -0.9453 0.1142 0.7511 0.093 Uiso 1 1 calc R . .
H16C H -0.8732 0.0148 0.8185 0.093 Uiso 1 1 calc R . .

loop_
_atom_site_aniso_label
_atom_site_aniso_U_11
_atom_site_aniso_U_22
_atom_site_aniso_U_33
_atom_site_aniso_U_23
_atom_site_aniso_U_13
_atom_site_aniso_U_12
Fe1 0.0478(3) 0.0404(3) 0.0381(3) 0.0091(2) 0.0103(2) 0.0049(2)
N1 0.0455(15) 0.0367(14) 0.0353(14) 0.0065(12) 0.0141(12) 0.0049(12)
N2 0.0456(16) 0.0407(15) 0.0418(15) 0.0065(12) 0.0161(12) 0.0057(13)
N3 0.0475(16) 0.0405(15) 0.0440(16) 0.0032(12) 0.0211(13) 0.0020(13)
C4 0.0521(19) 0.0378(17) 0.0354(17) 0.0138(14) 0.0120(14) 0.0103(15)
C9 0.0475(18) 0.0402(17) 0.0409(18) 0.0142(15) 0.0164(15) 0.0111(15)
C8 0.055(2) 0.0439(19) 0.0400(18) 0.0064(15) 0.0221(16) 0.0145(17)
O4 0.0842(19) 0.0691(18) 0.0504(16) -0.0073(14) 0.0198(14) 0.0052(15)
C1 0.055(2) 0.0355(17) 0.057(2) 0.0165(16) 0.0110(17) 0.0114(16)
C2 0.054(2) 0.044(2) 0.059(2) -0.0025(17) 0.0206(18) 0.0111(17)
C3 0.057(2) 0.053(2) 0.0343(18) 0.0102(16) 0.0159(15) 0.0045(17)
C6 0.056(2) 0.052(2) 0.0400(19) 0.0207(16) 0.0090(15) 0.0068(17)
C11 0.059(2) 0.072(3) 0.057(2) 0.021(2) 0.024(2) 0.007(2)
C12 0.065(3) 0.053(2) 0.057(2) 0.0121(19) 0.0030(19) 0.005(2)
C10 0.064(3) 0.059(2) 0.065(3) 0.017(2) 0.007(2) 0.010(2)
O3 0.099(2) 0.0482(17) 0.107(2) 0.0109(17) 0.0023(19) -0.0031(16)
O1 0.095(2) 0.120(3) 0.100(3) 0.046(2) -0.010(2) 0.038(2)
O2 0.109(3) 0.146(3) 0.084(2) 0.036(2) 0.062(2) 0.028(2)
C5 0.0445(18) 0.0378(17) 0.0335(17) 0.0085(14) 0.0140(14) 0.0055(14)
C14 0.0481(19) 0.0453(19) 0.053(2) 0.0137(16) 0.0199(16) 0.0117(16)
C7 0.0459(19) 0.0416(18) 0.0350(17) 0.0045(14) 0.0156(14) 0.0102(15)
C15 0.057(2) 0.0448(19) 0.045(2) 0.0147(17) 0.0191(17) 0.0135(17)
C13 0.050(2) 0.051(2) 0.053(2) 0.0156(17) 0.0223(16) 0.0149(16)
C16 0.063(2) 0.074(3) 0.064(2) 0.025(2) 0.037(2) 0.022(2)


#----------------------------------------------------------------------------#
#                   MOLECULAR GEOMETRY                                       #
#----------------------------------------------------------------------------#

_geom_special_details            
;
 All esds (except the esd in the dihedral angle between two l.s. planes)
 are estimated using the full covariance matrix.  The cell esds are taken
 into account individually in the estimation of esds in distances, angles
 and torsion angles; correlations between esds in cell parameters are only
 used when they are defined by crystal symmetry.  An approximate (isotropic)
 treatment of cell esds is used for estimating esds involving l.s. planes.
;
loop_
_geom_bond_atom_site_label_1
_geom_bond_atom_site_label_2
_geom_bond_distance
_geom_bond_site_symmetry_2
_geom_bond_publ_flag
Fe1 C11 1.8(6) . ?
Fe1 C12 1.8(8) . ?
Fe1 C10 1.8(7) . ?
Fe1 C2 2.0(13) . ?
Fe1 C3 2.0(9) . ?
Fe1 C1 2.1(11) . ?
Fe1 C4 2.1(9) . ?
N1 C7 1.3(5) . ?
N1 C8 1.4(7) . ?
N1 C5 1.5(7) . ?
N2 C7 1.3(8) . ?
N2 C9 1.4(4) . ?
N3 C15 1.3(4) . ?
N3 C14 1.4(9) . ?
C4 C3 1.4(4) . ?
C4 C5 1.5(6) . ?
C9 C8 1.3(5) . ?
C9 C13 1.5(9) . ?
O4 C15 1.2(4) . ?
C1 C2 1.4(6) . ?
C1 C6 1.5(5) . ?
C2 C3 1.4(6) . ?
C6 C5 1.5(6) . ?
C11 O2 1.1(4) . ?
C12 O3 1.2(5) . ?
C10 O1 1.1(4) . ?
C14 C13 1.5(5) . ?
C15 C16 1.5(10) . ?

loop_
_geom_angle_atom_site_label_1
_geom_angle_atom_site_label_2
_geom_angle_atom_site_label_3
_geom_angle
_geom_angle_site_symmetry_1
_geom_angle_site_symmetry_3
_geom_angle_publ_flag
C11 Fe1 C12 100(10) . . ?
C11 Fe1 C10 102(10) . . ?
C12 Fe1 C10 93(10) . . ?
C11 Fe1 C2 131(10) . . ?
C12 Fe1 C2 91(10) . . ?
C10 Fe1 C2 125(10) . . ?
C11 Fe1 C3 135(10) . . ?
C12 Fe1 C3 121(10) . . ?
C10 Fe1 C3 94(10) . . ?
C2 Fe1 C3 40(10) . . ?
C11 Fe1 C1 92(10) . . ?
C12 Fe1 C1 93(10) . . ?
C10 Fe1 C1 164(3) . . ?
C2 Fe1 C1 40(10) . . ?
C3 Fe1 C1 70(10) . . ?
C11 Fe1 C4 97(10) . . ?
C12 Fe1 C4 160(10) . . ?
C10 Fe1 C4 93(10) . . ?
C2 Fe1 C4 70(10) . . ?
C3 Fe1 C4 40(10) . . ?
C1 Fe1 C4 77(10) . . ?
C7 N1 C8 106(10) . . ?
C7 N1 C5 126(10) . . ?
C8 N1 C5 127(10) . . ?
C7 N2 C9 105(10) . . ?
C15 N3 C14 122(10) . . ?
C3 C4 C5 120(10) . . ?
C3 C4 Fe1 68(10) . . ?
C5 C4 Fe1 108(10) . . ?
C8 C9 N2 109(10) . . ?
C8 C9 C13 130(10) . . ?
N2 C9 C13 121(10) . . ?
C9 C8 N1 107(10) . . ?
C2 C1 C6 120(10) . . ?
C2 C1 Fe1 68(10) . . ?
C6 C1 Fe1 110(10) . . ?
C3 C2 C1 115(8) . . ?
C3 C2 Fe1 70(8) . . ?
C1 C2 Fe1 72(5) . . ?
C2 C3 C4 115(10) . . ?
C2 C3 Fe1 70(10) . . ?
C4 C3 Fe1 72(10) . . ?
C1 C6 C5 111(10) . . ?
O2 C11 Fe1 176(2) . . ?
O3 C12 Fe1 177.7(17) . . ?
O1 C10 Fe1 178.5(7) . . ?
N1 C5 C4 111(10) . . ?
N1 C5 C6 111(10) . . ?
C4 C5 C6 111(10) . . ?
N3 C14 C13 112(10) . . ?
N2 C7 N1 113(10) . . ?
O4 C15 N3 122(10) . . ?
O4 C15 C16 123(10) . . ?
N3 C15 C16 116(10) . . ?
C9 C13 C14 114(10) . . ?
